# Supplementary material for: Notch Signaling Inhibition Alleviates Allergies Caused by Antarctic Krill Tropomyosin through Improving Th1/Th2 Imbalance and Modulating Gut Microbiota
Source: Foods. 2024 Apr 9;13(8):1144. doi: 10.3390/foods13081144 (PMC11048830; doi:10.3390/foods13081144)
Supplement: Supplementary file 1 [file foods-13-01144-s001.zip]

Archive with 1 entries (1 files):
- foods-2872213-supplementary.pdf
